# Supplementary material for: Assessment tools addressing avoidable care transitions in older adults: a systematic literature review
Source: Eur Geriatr Med. 2024 Nov 29;15(6):1587–601. doi: 10.1007/s41999-024-01106-7 (PMC11632047; doi:10.1007/s41999-024-01106-7)
Supplement: Supplementary file 8 — Supplementary file8 (XLSX 38 KB) [file 41999_2024_1106_MOESM8_ESM.xlsx]

## Sheet: Tabelle1
NI = No Information
#	Tool name	General information									Objectivity			Reliability		Validity	Costs	Language	Tool can be seen at:
		What measures / what a tool does	Concepts / items covered	Structure / format	Target population	Care transition	Condition	Type: (non)surgical	Used by (specialisation):	Setting	Process	Evaluation	Interpretation	Inter-rater	Intra-rater	Convergent	Specific input data required
1	INTERACT tools (with focus on care paths only)	Determine which residents could be safely managed in the nursing home	Care paths (for Home health care, Assisted living, Skilled nursing) for 10 conditions: Acute mental status change, Change in behaviour: evaluation of medical causes of new or worsening behavioural symptoms, Dehydration, Fever, Gastrointestinal symptoms, Shortness of breath, Symptoms of congestive heart failure, Symptoms of lower respiratory infection, Symptoms of urinary tract infection, Fall.	Check-list, guide/manual.	Nursing home residents.	Nursing home→Hospital, Nursing home→Emergency department	Acute mental status change, Change in behaviour: evaluation of medical causes of new or worsening behavioural symptoms, Dehydration, Fever, Gastroenterology, Shortness of breath, Congestive heart failure, Lower respiratory infection, Urinary tract infection, Fall	Non-surgical	Care paths for home health care: all home health licensed staff. Care paths for assisted living: all assisted living licensed nursing staff and primary care clinicians. Care paths for skilled nursing: all skilled nursing facility/nursing facility licensed nursing staff and primary care clinicians.	Nursing home	Self-explaining.	Depending on a care path, includes some elements that may involve subjective judgement. For example, signs of increased confuision, unrelieved pain and more.	Depending on situation/input data, care paths guide on how to act next.	NI	NI	NI	Depending on care path, may require some specific data. For example, X-ray, blood work, EKG, stool specimen for occult blood.	English	https://pathway-interact.com/interact-tools/interact-tools-library/
2	QI review tool (from project INTERACT II)	Assists NH staff in understanding the reasons for the transfer and identifies opportunities to improve identification and management of changes in resident status and reduce acute care transfers.	Consists of four sections: resident information; hospital transfer information, including symptoms or change in condition that precipitated the transfer; actions taken by staff before the transfer; and analysis of factors that may have influenced the transfer decision and rating of the transfer as avoidable, possibly avoidable, or not avoidable.	NI	Nursing home residents.	Nursing home→Hospital	Any	Non-surgical	Registered nurses, licensed practical nurse, nurse manager, nurse educator, social workers.	Nursing home	NI	NI	NI	Percentage raw agreement of all three raters was 78%. Agreement between each set of two raters ranged from 78% to 88%.	NI	NI	NI	Likely English	Tool not found
3	INTERACT II tools (with focus on care paths only)	Determine which residents could be safely managed in the nursing home.	Care paths for Mental status change, Fever, Symptoms of lower respiratory infection, Symptoms of congestive heart failure, Symptoms of urinary tract infection, Dehydration.	NI	Nursing home residents.	Nursing home→Hospital	Mental status change, Fever, Symptoms of lower respiratory infection, Symptoms of congestive heart failure, Symptoms of urinary tract infection, Dehydration.	Non-surgical	Nursing home staff.	Nursing home	NI	NI	NI	NI	NI	NI	NI	Likely English	Tool not found
4	Root cause analysis (INTERACT QI Acute care transfers (ACT) tool)	Describes common clinical and non-clinical factors that help clinical staff understand reasons for the transfer and for process improvement considerations to avoid future transfers.	Broad ACT categories include (1) Resident characteristics and risk factors for hospitalization; (2) acute change in condition and other non-clinical factors that contributed to the transfer; (3) action(s) taken to evaluate and manage the change in condition before transfer; (4) description of the hospital transfer; and (5) opportunities for improvement.	NI	Nursing home residents.	Nursing home→Hospital	Any	Non-surgical	Advanced practice registered nurses.	Nursing home	NI	NI	“Agreement by the team on the question “Was the transfer potentially preventable (avoidable)?” using the QI technique “Five Why’s.” “	NI	NI	NI	NI	Likely English	Tool not found
5	ACE model (with focus on evidence-based algorithms only)	Determine which residents could be safely managed in the nursing home	Over 20 evidence-based algorithms. Some of the algorithms for the following conditions also include further related sub-sections: Allergic Reactions/Anaphylaxis, Assaults, Cardiology, Cellulitis, Dental and Oral Health, Diabetes, Falls, Gastroenterology, Neurology, Nosebleeds (Epistaxis), Pain, Palliative Care and Last Days of Life Care, Polypharmacy and high-risk medications in RACFs, Respirator…	Algorithms / flowcharts / tables.	Nursing home residents.	Nursing home→Hospital, Nursing home→Emergency department	Allergic Reactions/Anaphylaxis, Assaults, Cardiology, Cellulitis, Dental and Oral Health, Diabetes, Fall, Gastroenterology, Neurology, Nosebleeds (Epistaxis), Pain, Palliative Care and Last Days of Life Care, Polypharmacy and high-risk medications in Nursing homes, Respiratory, Subcutaneous Fluid Administration, Urology, Wound Care	Non-surgical	Nursing home staff	Nursing home	Self-explaining.	Depending on an algorithm, includes some elements that may involve subjective judgement. For example, measuring pain level.	Depending on situaion/input data, algorithms guide on how to act next.	NI	NI	NI	Depending on an algorithm, may require specific data. For example test for blood glucose level (BGL), testing of urine for culture and sensitivity, imaging (CT head or MRI).	English	https://ace.hnehealth.nsw.gov.au/guidelines Login: aged, Password: care OR generic manual: https://hunterprimarycare.com.au/wp-content/uploads/2021/09/ACE-Manual-Generic_FINAL_20210908.pdf
6	A complex intervention to reduce avoidable hospital admissions in nursing homes (with focus on a care pathway only)	Determine which residents could be safely managed in the nursing home	Dehydration, deterioration of congestive heart failure, lower respiratory tract infection, urinary tract infection.	Guide/instruction/flowchart.	Nursing home residents.	→Hospitalizations	Dehydration, Congestive heart failure, Lower respiratory tract infection, Urinary tract infection	Non-surgical	Nurse	Nursing home	Self-explaining.	Some elements of a care pathway may involve subjective judgement. For example, when checking for lower UTI symptoms (i.e. discomfort on passing urine, lower abdominal discomfort/pain).	Depending on situaion/input data, a care pathway guides on how to act next.	NI	NI	NI	May require specific data, for example testing for UTI, lower respiratory tract infection.	English	Appendix 12: https://www.ncbi.nlm.nih.gov/books/NBK568145/pdf/Bookshelf_NBK568145.pdf
7	Novel Decision Guide "Go to the Hospital or Stay Here?"	To guide residents, families, friends, caregivers on a decision-making whether to go to a hospital or stay in a nursing home	Change in condition, what to expect in different situations, how to get involved in a decision, pros and cons of being treated in a hospital or in the NH, FAQs, decision tree, what residents family and caregivers say and more.	Booklet and trifold.	Nursing home residents, families, caregivers, friends.	Nursing home→Hospital	Any	Non-surgical	Residents, Families, Friends, Caregivers	Nursing home	Self-explaining.	A decision tree (part of the guide) may involve subjective judgement. For example, assessing how sick a person is with 3 options: mild, moderate, very sick.	Depending on situaion/input data, a decision tree (part of the guide) guides on how to act next.	NI	NI	NI	A decision tree (part of the guide) may require some tests, but specific tests are not mentioned.	English, Spanish, French, Filipino, Creole, Chinese	http://www.decisionguide.org/
8	ACI-TIPI acute cardiac ischemia time-insensitive predictive instrument	Calculates probability of acute ischemia	Software based tool.	Software	ED patients with chest pain	→Hospital and CCU (coronary care unit) admissions	Chest pain	Non-surgical	Physician	Emergency department	Sort of "software" tool.	Does not include subjective elements.	On presentation to the emergency department, each patient's ACI-TIPI probability of acute ischemia was automatically computed by the electrocardiograph.	NI	NI	ROC area of 0.78. Calibration was judged as very good.	No.	English	https://pubmed.ncbi.nlm.nih.gov/9867725/
9	Appropriateness Evaluation Protocol (AEP)	Appropriateness of hospital admissions	18 criteria of appropriateness of hospital admission. Of which, 11 are related to severity of illness and patient condition, and 7 are related to health care requirements or intensity of services.	List/table.	Adult patients with acute conditions (reliable for any type of diagnosis). Not suitable for pediatric, obstetric, or psychiatric patients.	→Hospitalizations	Any	Non-surgical	Physician	Hospital	Self-explaining.	Some elements may involve subjective judgement. For example, acute or progressive sensory, motor, circulatory or respiratory embarrassment sufficient to incapacitate the patient (does not include back pain).	Admission is considered to be appropriate when any of the 18 criteria of the appropriateness of hospital admission is fulfilled. When none of the criteria are fulfilled, hospital admission is considered inappropriate.	Independent application by 2 physicians. Overall agreement rate: 89%. Specific concordance: 40%. Kappa index: 0.5.	NI	NI	For example data on electrolyte (Na, K) or blood gas (CO2, arterial pH), electrocardiographic data.	English	Annexe 1: https://pubmed.ncbi.nlm.nih.gov/7667539/
10	Appropriateness Evaluation Protocol French version (AEPf)	Appropriateness of hospital admissions	16 criteria in total 10 criteria on clinical severity 6 criteria on delivery of care.	List/table.	Nursing home residents, Hospitalized patients via emergency department, Emergency department patients, Patients discharged from acute geriatric unit.	→Hospitalizations, →Rehospitalizations, Nursing home→Acute geriatric unit	Any	Non-surgical	Physician, Nurse, Gerontologists, Epidemiologists	Nursing home, Hospital, Emergency department, Acute geriatric unit	Self-explaining.	Some elements may involve subjective judgement. For example, sudden impairment of essential functions (moving, eating, breathing, urinating, etc.) except for a chronic manifestation with no new facts.	If one of 16 criteria is present, the admission is considered appropriate.	The degree of agreement between two observers were assessed by the concordance and the Kappa coefficient. The reproducibility of the instrument was high (Kappa: 0.81).	NI	NI	For example data on electrolyte (Na, K), ECG.	French	Annexe: https://pubmed.ncbi.nlm.nih.gov/1790320/
11	Appropriateness Evaluation Protocol Geriatric adaptation (AEPg)	Appropriateness of hospital admissions	17 criteria 11 criteria on clinical severity, 6 criteria on delivery of care.	List/table.	Nursing home residents.	Nursing home→Acute geriatric unit	Any	Non-surgical	Geriatrician, Geriatric psychiatrist	Nursing home	Self-explaining.	Some elements may involve subjective judgement. For example, sudden impairment of essential functions (moving, eating, breathing, urinating, etc.) except for a chronic manifestation with no new facts.	If one of 17 criteria is present, admission is considered appropriate.	NI	NI	NI	For example data on electrolyte (Na, K), ECG.	French	Table 2: https://pubmed.ncbi.nlm.nih.gov/25786419/
12	Adapted Appropriateness Evaluation Protocol (adapted AEP)	Appropriateness of hospital admissions	NI	Likely List/table	Older adults.	→Hospitalizations	Any	Non-surgical	NI	Hospital	NI	NI	NI	NI	NI	NI	NI	Likely Portuguese	Tool not found
13	Appropriateness Evaluation Protocol Italian version (AEPi)	Appropriateness of hospital admissions	NI	Likely List/table	Medical patients.	→Hospitalizations	Any	Non-surgical	Qualified doctors	Hospital	NI	NI	NI	NI	NI	NI	NI	Likely Italian	Tool not found
14	Appropriateness Evaluation Protocol Spanish version (AEPs)	Appropriateness of hospital admissions	NI	Likely List/table	Medical patients.	→Emergency department, Emergency→Hospital, Consultation→Hospital, Home→Hospital	Any	Non-surgical	Internal resident doctor, Ward nurse, Physician	Hospital	NI	NI	Inappropriate admission is considered when on the day of admission the patient does not meet any criteria for hospitalization.	The degree of concordance by the three assessors following a short training period is kappa value of 0.31 for appropriate admissions. The reviewers, four physicians participating in the study, reached an inter-observer agreement of more than 85% with a reviewer expert in the use of the AEP.	NI	NI	NI	Likely Spanish	Tool not found
15	Modified Italian Appropriateness Evaluation Protocol (Modified AEPi)	Appropriateness of hospital admissions	Criteria of appropriateness of hospital admission divided in two subsets pertaining to severity of illness and patient conditions (n=11) and health care requirements or clinical services (n=7).	Likely List/table	Community acquired pneumonia patients.	→Hospitalizations	Community acquired pneumonia	Non-surgical	NI	Hospital	NI	NI	The admission to hospital is considered as appropriate when at least an established criterion is met.	Inter-rater agreement and the k statistic for the assessment of admission were always higher than 85% and 0.82.	NI	NI	NI	Italian	Tool not found
16	CURB-65 score (for Hospital setting)	Mortality risk	5 clinical and laboratory characteristics (confusion, blood urea nitrogen, respiratory rate, blood pressure, and age >= 65 years).	List.	Community acquired pneumonia patients presenting to hospital.	→Hospitalizations	Community acquired pneumonia	Non-surgical	Infectious disease specialist, Internist, Pulmonary specialist	Hospital	Self-explaining.	One element may involve subjective judgement. In particular, assessment of confusion (measured by a mental test, or new disorientation in person, place or time).	Max. score is 5. Score of 1 is given for every element present. Scores 0-1, 2, 3-5 indicate low, intermediate and high risk for mortality respectively. Treatment options are shown in the tool.	NI	NI	The calculated positive predictive value of the CURB-65 score as a sole indicator for inappropriate hospitalization was 52%. The sensitivity and specificity of the CURB-65 score of 2 or more—in the derivation cohort was 92.8% and 49.2%, respectively (with PPV and NPV in %: 16.2 and 98.5). Corresponding values in the validation cohort were 100% and 46.4% (with PPV and NPV in %: 16.1 and 100).	For example, blood urea test.	English	Figure 2: https://pubmed.ncbi.nlm.nih.gov/12728155/
	CURB-65 score (for Community setting)	Mortality risk	4 clinical characteristics (confusion, respiratory rate, blood pressure, and age >= 65 years).	List.	Community acquired pneumonia patients in community.	→Hospitalizations	Community acquired pneumonia	Non-surgical	Infectious disease specialist, Internist, Pulmonary specialist	Community	Self-explaining.	One element may involve subjective judgement. In particular, assessment of confusion (measured by a mental test, or new disorientation in person, place or time).	Max. score is 4. Score of 1 is given for every element present. Scores 0, 1-2, 3-4 indicate low, intermediate and high risk for mortality respectively. Treatment options are shown in the tool.	NI	NI	The calculated positive predictive value of the CURB-65 score as a sole indicator for inappropriate hospitalization was 52%. The sensitivity and specificity of the CURB-65 score of 2 or more—in the derivation cohort was 92.8% and 49.2%, respectively (with PPV and NPV in %: 16.2 and 98.5). Corresponding values in the validation cohort were 100% and 46.4% (with PPV and NPV in %: 16.1 and 100).	No	English	Figure 3: https://pubmed.ncbi.nlm.nih.gov/12728155/
17	Risk Nomogram	Probability of having no unplanned revisit during the 28 days after discharge	Prior number attendances, age, gender, polypharmacy, SIS cognition score, malignancy, CCT intervention, depression Hx.	Scoring system/scales.	Community patients discharged from the emergency department.	Community→Emergency department readmissions within 28 days of emergency department discharge	Any	Non-surgical	Research nurse	Emeregency department	Self-explaining.	One element may involve subjective judgement. In particular, depression (includes patient self-reporting of significant depressive syndromes).	Risk factors are assigned the appropriate number of corresponding points displayed in the nomogram (top line). The points allocated for each risk factor are then summed to obtain total points for that patient, which is used to calculate the probability of having no unplanned revisit during the 28 days after discharge (bottom line). The predicted probability of revisit (1-probability of no attenda…	NI	NI	Area under the ROC curve is 0.65.	No. Mostly data from medical record verified with patient interview.	English	Figure 1 and table 1: https://link.springer.com/article/10.1007/s11739-015-1219-3
18	HOSPITAL score	Risk of readmission	The HOSPITAL score is a predictor model using seven clinical variables at discharge. Haemoglobin level at discharge, Discharge from an Oncology unit, Sodium level at discharge, Procedures during hospital stay, Index admission type, Number of hospital admissions during the previous year, Length of hospitalisation.	List/table.	Discharged acute and non-acute patients (medical and surgical wards), patients with polymedications.	→30-day Rehospitalizations	Polypharmacy	Non-surgical, Surgical	Physician	Hospital	Self-explaining.	Does not include subjective elements. Some elements relate to laboratory testing data, like haemoglobin, sodium level. Other relate to ICD-9 coded procedure, admission type, number of admissions, LOS, discharge from an oncology service.	The scoring system ranges from 0 to 13 points with higher scores connoting higher risk of readmission. These risks were further categorized into 3 groups: low risk (up to 4 points); intermediate risk (5–6 points); and high risk (7 or more points), roughly corresponding to 5%, 10%, and 20% risk of potentially preventable 30-day readmissions, respectively.	NI	NI	C statistic: 0.72. The Brier score: 0.08. Calibration: Pearson χ2 test with a P value of 0.89.	For example, laboratory testing (haemoglobin, sodium level).	English	Table 3: https://pubmed.ncbi.nlm.nih.gov/23529115/
19	Simplified HOSPITAL score	Risk of readmission	The HOSPITAL score is a predictor model using six clinical variables at discharge. Haemoglobin level at discharge, Cancer diagnosis or discharge from an Oncology unit, Sodium level at discharge, Index admission type, Number of hospital admissions during the previous year, Length of hospitalisation.	List/table.	Medical patients.	→30-day Rehospitalizations	Any	Non-surgical	NI	Hospital	Self-explaining.	Does not include subjective elements.	Scoring system, ranges from 0 to 12 points. Unlikely to be readmitted if 0-4 point(s), and likely to be readmitted if 5 points or more. These categories were created for ease of interpretation, roughly corresponding to a risk of potentially avoidable readmission of more than 15% in the “likely” category.	NI	NI	1. The overall performance was very good, as reflected by a Brier score of 0.08. 2. Discriminatory power was good also, with a C-statistic of 0.69 (95%CI 0.68-0.69). The negative predictive value of the simplified HOSPITAL score was 94%, and its specificity 73%. 3. The calibration was excellent with predicted rates matching exactly the observed rates.	For example, laboratory testing (haemoglobin, sodium level).	English	Table 1: https://pubmed.ncbi.nlm.nih.gov/28416652/
20	LACE index	Expected probability of death or readmission within 30 days of discharge	Lengths of hospitalisation, Acuteness of the admission, Comorbidities of patients, AED admissions.	List/table.	Medical and surgical patients discharged to the community.	→30-day Rehospitalizations	Any	Non-surgical, Surgical	NI	Hospital	Self-explaining.	One element may involve subjective judgement. In particular, “acuity of admission”.	Scoring system, ranges from 0 to 19 points. Score of 0 and 19 correspond to 2% and 43.7% expected probability of death or readmission respectively. A patient with a score greater than 10 is considered at high risk for unplanned hospital readmission.	NI	NI	Sensitivity (cut-off > 10): 0.61 Specificity (cut-off > 10): 0.44 PPV (cut-off > 10): 0.52 NPV (cut-off > 10): 0.54 Discrimination: AUC (i.e. c-statistic) = 0.534 Calibration (Hosmer-Lemeshow χ2 test): χ2 = 23.58.	For example, calculation of another index to measure comorbidity (using Charlson comorbidity index).	English	Tool in Table 3, conversation of a score to % expected probability of death or readmission is in Table 4: https://www.cmaj.ca/content/182/6/551
21	Revised LACE index	Risk of hospital readmission within 30 days of discharge.	Acuteness of the admission, Comorbidities of patients, AED admissions.	List/table.	Older adults.	→30-day Rehospitalizations	Any	Non-surgical	NI	Hospital	NI. However likely to be same as in original LACE.	NI. However likely to be same as in original LACE.	NI. Max. possible score not reported. However, revised LACE score 8 or above is considered as high risk of early readmission.	NI	NI	Sensitivity and specificity for the revised LACE index were 0.49 (95% CI 0.39–0.59) and 0.60 (95%CI 0.57–0.64), respectively, with NPV 0.90 (95% CI 0.87–0.92) and PPV 0.15 (95% CI 0.11–0.19).	NI. However likely to be same as in original LACE.	English	Tool not found
22	New Zealand version of Patients At Risk of Hospital Readmission (PARR) predictive risk tool	Prediction of 30-day hospital readmissions.	Use of admissions data from the New Zealand hospitals. (gender, age, race (Maori, Pacific, Asian, others), cost weight of last admission, code for last submission, diagnoses for last admission and number of acute admissions in the previous 90 days, 180 days and 2 years).	NI	Medical patients.	→30-day Rehospitalizations	Any	Non-surgical	NI	Hospital	NI	Does not seem to include subjective judgement.	NI	NI	NI	The optimal cut-off for PARR index is a score of 0.34 or more with sensitivity of 0.542 and specificity of 0.714. AUC (i.e. c-statistic) = 0.628.	No. Does not seem to require specific data (like laboratory results).	Likely English	Tool not found
23	PAR-Risk Score	Risk of 30-day potentially avoidable readmissions (PAR)	The PAR Risk Score assigns points to the following 12 predictors: length of stay longer than four days, admission in previous six months, anaemia, hypertension, hyperkalaemia, opioid prescription during hospital stay, comorbidities such as heart failure, acute myocardial infarction, chronic ischemic heart disease, diabetes with organ damage, cancer, and metastatic carcinoma.	Table.	Medical patients.	Home→30 day Rehospitalizations	Any	Non-surgical	NI	Hospital	Self-explaining.	Does not include subjective elements. Requires data on administrative characteristics, comorbidities, medications and lab results.	Original threshold levels for low, medium, and high risk categories are based on the raw PAR-Risk Score values of <3, 3–10, and>10, respectively. Adapted threshold levels for low, medium, and high risk categories are based on PAR-Risk Score values of <12, 12 to 25, and >25, respectively.	NI	NI	The overall PAR-Risk Scores showed rather poor discriminatory power (C statistic 0.605). The Brier score was 0.053, indicating decent accuracy. The calibration plot indicated a lack of fit, which was also supported by the goodness-of-fit test with a p-value of <0.01.	For example, lab results on hyperkalaemia.	English	S1 table: https://journals.plos.org/plosone/article?id=10.1371/journal.pone.0259864#sec020
24	EOL care pathway	Provides guidance on different aspects of terminal care.	The EOL care pathway used in the Good Death project had five main sections: (i) commencing a pathway; (ii) medical interventions and advance care planning; (iii) care staff interventions, including care management, daily comfort care chart and further care action sheet; (iv) multidisciplinary communication sheet; and (v) after-death care.	Table/Check-list.	Nursing home residents.	Nursing home→Hospital	Any	Non-surgical	General practitioner, Nurse	Nursing home	Self-explaining.	Some components may be subjective. For example, profound weakness, becoming semi-conscious with lapses into unconsciousness, changes in breathing patterns.	Does not seem to provide a certain final judgement. This is a guide to providing care for residents in RACFs during last days of their lives. The entire document (pathway) forms part of the resident´s medical record.	NI	NI	NI	Some data may be seen as specific, for example Advance care planning (if not yet completed). Also, further data may be needed via discussion with the resident or his/her representative. However, some data may already be documented in the resident´s chart and taken from there.	English	https://metrosouth.health.qld.gov.au/sites/default/files/content/raceolcp_watermark.pdf
25	The Identification of Seniors at Risk (ISAR) scale	Predicts high acute care hospital utilization, and adverse health outcomes during the 6 months after the ED visit.	Takes into account function (premorbid and post-acute change), polypharmacy, cognitive and visual impairment, and recent hospitalizations.	Table.	Emergency department patients.	Emergency department→Home or usual Nursing home, Emergency department→Acute hospital, Emergency department→Long term nursing care	Any	Non-surgical	NI. (However, can be self-completed by many patients or informants)	Emergency department	Self-explaining.	Some elements may involve subjective judgement. First, the tool can be filled by a patient, which may already be subjective. Second, it includes questions which may include subjective judgement, like “in general, do you see well?”, or “in general, do you have serious problems with your memory?”.	6 question tool, max. 6 points. ISAR score of 2 or higher, indicates an increased risk of adverse health outcomes.	NI	NI	The AUC: 0.68.	No. Questions can also be answered by a patient.	English	Figure 1: https://www.sciencedirect.com/science/article/pii/S0196064400661413?via%3Dihub
26	The Silver Code	Predicts 1-year mortality, hospital admission, ED readmissions.	Combines demographics, polypharmacy, comorbidities, and previous hospitalizations.	Table.	Emergency department patients.	Emergency department→Home or usual Nursing home, Emergency department→Acute hospital, Emergency department→Long term nursing care, →Hospitalizations, →Emergency department readmissions	Any	Non-surgical	Expert physician, Nurse	Emergency department	Self-explaining.	Does not include subjective elements. Requires data on age, sex, marital status, admission to a day hospital, admission to regular ward with corresponding discharge diagnosis, and polypharmacy, 3–6 months prior to the index ED visit.	Scoring system, max. 30 points. 4 classes of increasing risk score (0–3, 4–6, 7–10, and 11+). (score 0 - 30, best - worst).	NI	NI	Area under the receiver-operating characteristic curve in predicting hospital admission ( 0.63) and mortality ( 0.70).	No. Based on administrative data.	English	Table 1: https://academic.oup.com/biomedgerontology/article/67A/5/544/544260
27	The Walter indicator	Predicts 1-year mortality after hospital discharge	Combines demographics, clinical aspects (heart failure, cancer with or without metastases), and laboratory testing (albumin, creatinine).	Table.	Hospital patients.	Emergency department→Home or usual Nursing home, Emergency department→Acute hospital, Emergency department→Long term nursing care	Any	Non-surgical	Clinician	Hospital	Self-explaining.	Does not include subjective elements. Requires data on demographic characteristics, activities of daily living (ADL) dependency, comorbid conditions, length of hospital stay, and laboratory measurements.	Scoring system. Max. score 20. Lowest-risk group (0-1 point). Group with 2-3 points (intermediate) Group with 4-6 points (intermediate) Highest risk group with more than 6 points. In the validation cohort, 1-year mortality was 4% in the lowest-risk group, 19% in the group with 2 or 3 points, 34% in the group with 4 to 6 points, and 64% in the highest-risk group.	NI	NI	Area under the receiver operating characteristic curve for the point system was 0.75 in the derivation cohort and 0.79 in the validation cohort.	For example, lab results (creatinine, albumin).	English	Table 3: https://jamanetwork.com/journals/jama/fullarticle/193934
28	Preventability Assessment Tool (PAT)	Assessment of preventability of unplanned hospital admissions for chronic conditions.	Includes several factors (with corresponding sub-sections) that may have been related to a patient admission. Patient factors, self-care, primary care factors, coordination of care, access to care (clinical and non-clinical), hospital admission characteristics, other factors.	Check-list.	Community dwelling patients with unplanned hospitalizations, with a primary discharge diagnosis of COPD, CHF, angina pectoris or diabetes complications.	→Hospitalization	COPD, CHF, Angina pectoris, Diabetes complications	Non-surgical	Hospital clinician (doctor or nurse caring for the patient)	Hospital	Self-explaining.	A section of the tool asks the extent to which some factors in the previous 3 months may have been related to a patient´s unplanned admission. Some factors may seem subjective when making judgement on them. For example, patient factors (includes, but not limited to: cognitive function, mental health problems).	The tool does not have a specific rule to judge how preventable an admission was. Instead, the tool asks how preventable an admission was, considering all that has happened to a patient in the last 3 months (within the context of the study definition of preventability; definition given in the tool).	Agreement between the assessments of the hospital doctors and nurses regarding which admissions were deemed preventable were (Κ = 0.21; 95% CI = 0.09–0.34). The agreement between hospital nurses and hospital doctors for admissions being preventable was 18%, agreement for non-preventable admissions was higher at 46%. Overall disagreement between the hospital nurses and hospital doctors was 36%.	NI	Agreement between expert panel and a nurse was K= 0.17, (95% CI = 0.05-0.28). Agreement between expert panel and a hospital doctor was K=0.13 (95% CI = 0.01-0.25).	Does not require laboratory testing results. However, observer would require data on several components, like data on patient factors, self-care factors, primary care factors, etc.	English	Supplement 1: https://academic.oup.com/fampra/article/37/3/390/5680148
29	Quality assessment instrument	Classifies the preventability of hospitalization in terms of patient, clinician, or system factors.	Patient, clinician, and system factors.	Table.	Medical patients.	→Hospitalization	Any	Non-surgical	Internist	Hospital	Self-explaining.	Some elements may include subjective judgement. For example. Part 1 asks to select 1 primary reason out of 6 reasons for admission. Part 2 asks if an admission was preventable, and if yes, it asks to choose 1 of 13 reasons that could have prevented an admission.	Does not have a specific rule/guidance to judge if an admission was preventable. Tool provides a set of reasons and asks to choose one of them. In determining the reason for admission (one of six categories) and the reason for preventable admissions (one of 13 categories), a simple majority rule was applied.	Agreement of preventability of readmissions was 74%, K= 0.43 (95% CI 0.36, 0.50).	Agreement for the assessment of preventability of readmissions was 96%, K= 0.89 (95% CI 0.68, 1.0).	NI	Does not require specific input data, like laboratory testing results. However, assessor should have access to some data (can be available from medical records). For example, outpatient notes for the 1 month period before readmission, ED note or clinic note on the day of admission, all records of admission histories and physical examinations, admitting nursing evaluation, admitting orders, any la…	English	Appendix: https://pubmed.ncbi.nlm.nih.gov/8945691/
30	SIR (structured implicit record review)	Assessment of inappropriateness of ED transfers and hospital admissions and factors related to inappropriateness.	Series of items about the resident and circumstances surrounding the hospitalization. These relate to residents´ baseline health status, advance directives, potential benefits of acute transfer, and the care provided in the NH when the residents’ status changed.	Table.	Nursing home residents.	Nursing home→Hospital, Nursing home-Emergency department	Any	Non-surgical	Physician, Experts in nursing home care, Clinician	Hospital, Nursing home	Reviewers required to answer SIR questions, and after responding to SIR questions, the reviewer was asked: ‘‘Was this hospitalization avoidable?’’ Response categories included the following: definitely not avoidable, probably not avoidable, probably avoidable, and definitely avoidable.	Some items addressed in SIR Form may be subjective. For example items on: pain, probability of death/pain.	Reviewers were instructed to rate a transfer or admission appropriate when no lower level of care would suffice to deliver safely the services the resident required.	When rating the appropriateness of ED transfer, the two independent physician reviewers agreed with each other 84% of time (kappa .68). Interrater reliability was even higher for hospital transfers. When rating the appropriateness of hospital admission, the reviewers agreed with each other 89% of the time (kappa .78)	NI	NI	Data from SNF, ED and hospital records were used to complete SIR. For example, data from SNF record included information on nursing and physician notes, laboratory and radiology reports, and more.	English	Framework for SIR form in Table 1: https://pubmed.ncbi.nlm.nih.gov/10682944/
31	Rectal bleeding admission guide and algorithm	Identifies patients with acute LGIB (lower gastrointestinal bleeding) who can be safely managed in primary care	1. haemoglobin (Hb) > 13 g/dl; 2. systolic blood pressure (SBP) > 115 mmHg; 3. Patient not on anticoagulant/antiplatelet therapy.	Algorithm/ flowchart.	Acute LGIB (Acute lower gastrointestinal bleeding) surgical patients.	Community→Hospital, Community→Surgical unit, Community→Emergency department	Acute LGIB (Acute lower gastrointestinal bleeding)	Surgical	ED clinician, General practitioner	Surgical admissions ward, ED, Hospital	Self-explaining.	Does not include subjective elements.	If ALL 3 criteria are true, patient will not usually require admission.	NI	NI	NI	For example, laboratory testing (haemoglobin).	English	Figure 1: https://onlinelibrary.wiley.com/doi/10.1111/codi.12524
32	Potentially Avoidable Readmission (PAR) algorithm	Identifies potentially avoidable readmissions, estimates the predicted probability of readmission.	Sort of mathematical methods. A new readmission metric to identify potentially avoidable readmissions, and a tree-based classification method to estimate the predicted probability of readmission that can directly incorporate patient’s history of readmission and risk factors changes over time.	Sort of mathematical algorithm.	Inpatients hospitalized for heart failure, acute myocardial infarction, pneumonia, or chronic obstructive pulmonary disease	→30-day Rehospitalizations	Heart failure, Acute myocardial infarction, COPD	Non-surgical	NI	Hospital	Sort of mathematical algorithm (phase-type survival forest = tree based method)	Does not seem to involve subjective judgement. Method incorporates patient’s history of readmission and risk factors changes over time.	It seems that final judgement is produced by this method/algorithm in the form of predicted probability of readmission (i.e. potentially avoidable readmission).	NI	NI	In the baseline model, the c-statistics was 0.793. In the calibrated model, the c-statistics was 0.836. Internal validity, based on the same population underlying the sample. The average c-statistics for the seven runs of training sets reached 0.839 and for the test sets, it was 0.821. External with a new sample of 478 patients admitted. The c-statistics in the external sample decreased to 0.809 …	No. The method directly incorporates patient’s history of readmission and risk factors changes over time.	English	The algorithm, phase-type survival forest, is described in text (pages 3-7) and in box “Algorithm 1” (page 7): https://pubmed.ncbi.nlm.nih.gov/24792081/
33	RAFT (Reducing Avoidable Facility Transfers) model	Provides sort of plan for action, with 3 distinct phases: before, during and after acute event.	RAFT consists of the following components: 1. Small team of providers who manage longitudinal care and after-hours call. 2. Systematic elicitation of advance care plans including acute care preferences 3. Increased engagement of the provider during an acute care event 4. Case Review.	Sort of "action plan"	Nursing home residents	Nursing home→Hospital, Nursing home→Emergency department	Any	Non-surgical	Physician, Nurse practicioner, Physician´s assistant	Nursing home	Visualisation of the RAFT intervention in Figure 1 is self-explaining.	May involve subjective judgement. For example, component on informed decision making: “providers are aware of Advance Directives during acute event and make recommendations in this context.”	The RAFT model is an intervention with 3 distinct sections: before, during and after acute event. Unlike other interventions, the focus was not on whether the transfer was clinically indicated, but rather what the team might have reasonably and safely done differently to change the outcome.	NI	NI	NI	As part of an intervention, completion of advance care plans and Provider Orders for Life Sustaining Treatment (POLST) form were required.	English	Visual representation of the RAFT intervention can be seen in Figure 1: https://www.sciencedirect.com/science/article/abs/pii/S152586101930297X?via%3Dihub
34	Ottawa Heart Failure Risk Scale (OHFRS)	Identifies ED patients with acute heart failure at high risk for serious adverse events	10 criteria grouped into 3 sections: initial assessment, investigations, walk test after ED treatment.	Table.	Patients with shortness of breath due to acute heart failure.	→Emergency department admissions, →Emergency department discharges	Shortness of breath due to heart failure	Non-surgical	ED physician, Supervised residents in emergency medicine programs	Emergency department	Self-explaining.	Does not include subjective elements. The tool comprising 10 items from history, clinical examination, and a walk test.	Scoring system, max. score is 15. Provides a table on for conversion of a total score into %-risk or risk class (low, medium, high, very high).	NI	NI	Compared to current practice, an OHFRS score threshold of >1 would significantly improve sensitivity but would require more admissions. Alternately, a threshold of>2 would offer similar sensitivity to current practice but reduce admissions.	For example, ECG, Urea, Serum, Troponin.	English	Figure 1: https://onlinelibrary.wiley.com/doi/10.1111/acem.13141
35	The Ottawa COPD (chronic obstructive pulmonary disease) Risk Scale (OCRS)	Identifies ED patients with acute COPD who are at high risk for short-term serious outcomes	10 items grouped into 3 sections: initial assessment, investigations, re-assessment after ED treatment.	Table.	Patients with shortness of breath or respiratory distress caused by COPD.	→Emergency department admissions, →Emergency department discharges	Shortness of breath or respiratory distress due to COPD (chronic obstructive pulmonary disease)	Non-surgical	Phasician, Residents in emergency medicine	Emergency department	Self-explaining.	Does not include subjective elements. The tool comprising 10 items from history, physical examination, and bedside tests.	Scoring system, max. score is 16. Provides a table for conversion of a total score to a %-risk and risk class (low, medium, high, very high).	NI	NI	Compared with current practice, an OCRS score threshold of 1 or more would increase sensitivity by 50% but would require 25% more admissions. Alternately, a threshold of 2 or more would improve sensitivity by 38% while leading to only a slight increase in admissions.	For example, ECG, Chest X-ray, Haemoglobin, Urea, Serum.	English	Figure 1: https://www.cmaj.ca/content/190/48/e1406/tab-related-content
36	Comprehensive Geriatric Assessment	Helps to identify unknown geriatric syndromes or problems, thus helping to manage patients.	The CGA includes the following dimensions: Physical dimension, Functional dimension, Social dimension, Economic dimension, Mental dimension.	List.	Older adults, Nursing home residents	→Hospitalizations, Nursing home→Hospital, Nursing home→Emergency department	Any	Non-surgical	Any care staff, Physician, Consultant geriatrician	Nursing home, Emergency department	NI. CGA is rather a set of components or dimensions that guide an assessment. For each dimension/component a specific assessment instrument is required. The INTERCARE nurse collaborates with the leadership and/or interprofessional team to discuss and define which assessment instrument they work with, for each of the 5 CGA dimensions in their institution.	NI	NI	NI	NI	NI	For CGA it is required to use another assessment instruments to assess each CGA dimension/component.	English	CGA dimensions are presented in Table S1: https://pubmed.ncbi.nlm.nih.gov/35122238/ CGA components are presented in Table 1: https://pubmed.ncbi.nlm.nih.gov/20930499/
37	Standardised chart review method (with ORIGINAL trigger tool)	Identifies drug-related hospital admissions (DRAs)	Has 3 steps: (i) data abstraction, (ii) screening for triggered events using the newly developed trigger tool, screening for non-triggered events using two screening questions and (iii) adjudication in terms of ADE causality and contribution to hospital admission (DRA). Original trigger tool from (ii) includes 26 triggers classified into 3 categories: diagnoses triggers - 13 laboratory values tri…	Table/flow-chart.	Hospital patients with multimorbidity (from 3 chronic medical conditions) and polypharmacy (from 5 chronic medications).	→Drug-related hospital admissions (DRAs)	Polypharmacy, Multimorbidity	Non-surgical	Experienced pharmacist, Experienced physician	Hospital	Self-explaining. Further details on the standardised chart review method is given in the study.	Some elements may involve subjective judgement. For example, in one of the triggers (for heart failure exacerbation) there is a question that may involve some subjective judgement when answering it: “use of any drugs (provided a list of drugs) that could precipitate heart failure exacerbation?”.	In the 3-step standardised chart review procedure it is written that “DRA judged to be due to a medication error is considered preventable”.	NI	NI	The overall PPV value [CI 95%] of the tool for detecting DRAs was 0.66 [0.62–0.69]. The tool’s overall PPV value for detecting preventable DRAs was 0.28 [0.25–0.32]. The tool’s overall PPV value for detecting ADEs was 0.87 [0.84–0.89].	For example, in the 3-step standardised chart review procedure, step 1 on “data abstraction” lists necessary data, including but not limited to: laboratory values, medication lists, previous falls, past medical history, and more.	English	The 3-step standardised chart review method (Appendix 1): https://academic.oup.com/ageing/article/51/1/afab196/6430101#supplementary-data
38	Standardised chart review method (with REVISED trigger tool)	Identifies drug-related hospital admissions (DRAs)	A 3 step standardised chart review method to identify DRAs (drug related admissions). (i) data abstraction, (ii) screening for triggered events using the newly developed trigger tool, screening for non-triggered events using two screening questions and (iii) adjudication in terms of ADE causality and contribution to hospital admission (DRA). REVISED trigger tool consists of 21 triggers (step ii o…	Table/flow-chart.	Hospital patients with multimorbidity (from 3 chronic medical conditions) and polypharmacy (from 5 chronic medications).	→Drug-related hospital admissions (DRAs)	Polypharmacy, Multimorbidity	Non-surgical	Clinician	Hospital	Self-explaining. Further details on the standardised chart review method is given in the study.	Some elements may involve subjective judgement. For example, in one of the triggers (for heart failure exacerbation) there is a question that may involve some subjective judgement when answering it: “use of any drugs (provided a list of drugs) that could precipitate heart failure exacerbation?”.	In the 3-step standardised chart review procedure it is written that “DRA judged to be due to a medication error is considered preventable”.	NI	NI	NI	For example, in the 3-step standardised chart review procedure, step 1 on “data abstraction” lists necessary data, including but not limited to: laboratory values, medication lists, previous falls, past medical history, and more.	English	The 3-step standardised chart review method (Appendix 1), Revised trigger tool (Table 3), Clinical adaptation of the revised trigger tool (Table 4): https://academic.oup.com/ageing/article/51/1/afab196/6430101#supplementary-data
39	Tool on appropriate referrals by Bermejo Higuera et al.	Identifies appropriate or relevant referrals	Tool has 3 criteria relating to duration of observation in a hospital, whether a patient needed to see a specialist and/or needed special diagnostic tests, whether a patient needed special treatment.	List.	Nursing home residents.	Nursing home→Emergency department	Any	Non-surgical	NI	Nursing home	Self-explaining.	Does not include subjective elements.	Referrals are considered appropriate or relevant to be those that meet one of the following criteria: 1. the patient was admitted to hospital or stayed in observation for more than 24 hours. 2. the patient had to be seen by a specialist and/or required diagnostic tests not available in the nursing home. 3. the patient required treatment not available in the nursing home.	NI	NI	NI	No	Spanish	In text, page 2: https://scielo.isciii.es/pdf/geroko/v21n3/comunicacion.pdf
40	Tool by Codde et al.	Provides list of exclusion criteria and potentially avoidable reasons for emergency department (ED) presentation	1. Exclusion criteria (11) for potentially avoidable ED presentations. Criteria justifying ED presentation. 2. Criteria (11) for potentially avoidable ED presentations. Criteria NOT justifying ED presentation (I.e. criteria indicating potentially avoidable ED presentations).	Table/list.	Nursing home residents.	Nursing home→Emergency department	Any	Non-surgical	Emeregency department nurse	Nursing home	Self-explaining.	Some elements may involve subjective judgement. For example, assessing for “significant neurological changes” or “increasing confusion with no signs of UTI”.	11 criteria justifying ED presentation and 11 criteria indicating potentially avoidable ED presentations.	Analysis of the interrater reliability of a subset of 54 cases demonstrated moderate agreement (intraclass correlation coefficient 0.414, 95% CI 0.277–0.560) between the four raters.	NI	NI	No. Data can be acquired from medical records.	English	Table 1: https://onlinelibrary.wiley.com/doi/10.1111/j.1741-6612.2010.00496.x
41	A prediction rule to identify low-risk patients with community-acquired pneumonia (Pneumonia Severity Index, PSI)	Identifies low-risk patients with community-acquired pneumonia (CAP)	Covers items such as demographic factors, health conditions, physical examination findings, nursing home residency, laboratory and radiographic findings.	Table/flow-chart.	Patients with community acquired pneumonia (CAP).	→Hospitalizations	Community acquired pneumonia	Non-surgical	Physician	Hospital, Outpatient	Self-explaining.	Does not include subjective elements.	A tool has 2 steps which are administered to assign a patient to one of risk classes out of 5 in total: 1. step 1 is a flow chart form, used to identify whether a patient can be assigned to risk class I. Figure 1. 2. step 2 is a table form, a point based system to identify whether a patient can be assigned to risk classes from II to V. Table 2. Points calculated from table 2 are then classified i…	NI	NI	There was no significant difference (P = 0.15) in the area under the receiver-operating-characteristic curves between the derivation cohort (0.84) and the validation cohort (0.83).	For example, laboratory and radiographic data.	English	Figure 1, Table 2, Table 3: https://www.nejm.org/doi/pdf/10.1056/NEJM199701233360402?articleTools=true
42	Tool by Gozalo et al.	Classifies transitions as being potentially burdensome	Three types of transitions were classified as being potentially burdensome. These types relate to end-of-life transitions, lack of continuity of nursing home facilities, multiple hospitalizations.	List.	Nursing home residents with cognitive and functional impairment.	Nursing home→Hospital	Cognitive impairment, Functional impairment	Non-surgical	NI	Nursing home	Self-explaining.	One element may involve subjective judgement. For example, “any transfer in the last 3 days of life” may involve subjective judgement (i.e. time to death).	3 types of transitions classified as potentially burdensome: 1. any transfer in the last 3 days of life, 2. a lack of continuity of nursing home facilities before and after a hospitalization in the last 90 days of life (i.e., going from nursing home A to the hospital and then to nursing home B), 3. and multiple hospitalizations in the last 90 days of life.	NI	NI	NI	No. Specific data is not required by the tool. However, access to some data (for example data on ADLs, cognitive impairment) may be needed to make necessary judgements.	English	In text, page 2: https://www.nejm.org/doi/pdf/10.1056/NEJMsa1100347?articleTools=true
43	Tool by Ong et al.	Indicates appropriateness of hospitalizations based on time to death	Assessment based on time to death.	List.	Nursing home residents.	Nursing home→Hospital	Any	Non-surgical	NI	Nursing home	Self-explaining.	Some elements may involve subjective judgement. Assessment is based on time to death, and judgement on time to death may be subjective.	Depending on time to death, a patient could be managed either in a care home or in an acute medical setting. Deaths were categorized as incurable or likely to be manageable in the care home (deaths occurring within 3 days of index admission), potentially predictable (within 4–7 days of admission) and likely to be appropriate for acute medical intervention (death after 7 days).	NI	NI	NI	No. Specific data is not required by the instrument. However, access to some data may be required to make necessary judgements.	English	In text, page 2: https://www.sciencedirect.com/science/article/pii/S0167494310003286?via%3Dihub
44	Modified Early Warning Score (MEWS)	Identifies patients at risk of deterioration who require increased levels of care in the HDU or ICU.	Systolic blood pressure, pulse rate, respiratory rate, temperature and AVPU score	Table.	Emergency (non)surgical patients.	Emergency department→Intensive Care Unit (ICU), Emergency department→High Dependency Unit (HDU)	Acute abdomen (intestinal occlusion; bowel perforation; intestinal ischemia), Non-complicated not-scheduled surgery (hernia recurrence; acute cholecystitis; acute appendicitis), Blunt abdominal trauma without other major injuries	Non-surgical, Surgical	Anaesthesist, Surgical ward nurse, Nursing staff	Surgical ward, HDU, Hospital	Self-explaining.	Does not include subjective elements. Assessment is made based on blood pressure, heart rate, respiratory rate, temperature, neurological status (alert, reacting to voice, reacting to pain, unresponsive).	Scoring system. Total score of 4 or more was considered as a ward alert by nurses. Patients with a MEWS of 3 or 4 in the preoperative evaluation or at operating room discharge were transferred to HDU, whereas a MEWS score of 5 or more was considered a criteria for ICU admission. In case of a total MEWS of 3 calculated only on neurological status (subscore = 3) the patient was admitted to the ICU,…	NI	NI	NI	No. The tool is for bedside evaluation based on 5 physiological parameters.	English	Table 1: https://www.researchgate.net/publication/224949844_The_use_of_Modified_Early_Warning_Score_may_help_anesthesists_in_postoperative_level_of_care_selection_in_emergency_abdominal_surgery
45	The 80+ score	Prediction of risk of rehospitalisation and mortality in hospital patients	The 80+ score includes the following 7 items: Estimated glomerular filtration rate (eGFR), Level of social support, Pulmonary disease (asthma or chronic obstruction pulmonary disease), Malignant disease, Prescription of a drug for peptic ulcer or gastro-oesophageal reflux disease, Prescription of an opioid drug, Prescription of an antidepressant drug (except tricyclic antidepressant).	Table.	Patients hospitalized to medical and surgical departments.	→Rehospitalizations (Emergency department admissions or readmissions)	Any	Non-surgical, Surgical	Clinician	Hospital	Self-explaining.	Does not include subjective elements. Clinical and drug variables are included.	Scoring system, ranges from -2 to 10 point total. Table 4 provides estimate of risk for each point total.	NI	NI	Discrimination: AUC (C-statistic) = 0.715. Calibration: (Hosmer-Lemeshow χ2 test) X2 = 7.89, degree of freedom = 8, p-value = 0.44.	For example, renal function (estimated glomerular filtration rate (eGFR)).	English	Tool with its scoring system is in Table 1, and a conversion table (estimate of risk for each point total) is in Table 4: https://bmjopen.bmj.com/content/bmjopen/5/2/e007259.full.pdf
46	The TRST	Identifies emergency department (ED) patients at risk for ED revisits, hospitalization, or nursing home (NH) placement within 30 and 120 days following ED discharge.	The TRST is a 5 item clinical prediction: History of cognitive impairment, Difficulty walking/transferring or recent falls, Taking five or more medications, ED use in previous 30 days or hospitalisation in previous 90 days, RN (registered nurse) professional recommendation.	Table/list.	Patients hospitalized to medical and surgical departments, Emergency department patients.	→Emergency department readmissions within 30 and 120 days after emergency department discharge, →Hospitalizations within 30 and 120 days after emergency department discharge, →Nursing home admissions within 30 and 120 days after emergency department discharge	Any	Non-surgical, Surgical	Emergency department staff nurse	Hospital patients, Emergency department patients	Self-explaining.	One element may involve subjective judgement. For example, the element “RN professional recommendation” is explained in the study as: “Emergency department (ED) nurse (RN) concern for elder abuse/neglect, substance abuse, medication noncompliance, problems meeting instrumental activities of daily living, or other.” This element of a tool is based on nurse´s recommendation, which may involve subje…	5 item tool. Risk factors were assessed categorically (yes/no for the items cognitive impairment, difficulty walking/transferring, and professional recommendation; and yes/no/unable to determine for the remaining items: polypharmacy, and recent ED use or hospitalization). The number of risk factors present were summed. Subjects were considered to be a high-risk cohort, a priori, if they had cogni…	For the purpose of studying reliability, TRST surveys were completed for 37 patients by two different surveyors. There was one discrepancy out of 222 questions (37 screens). Kappa was 1.0 for all items except for a single discrepancy regarding professional recommendation (kappa = 0.94).	NI	Discrimination: AUC = 0.589. Calibration (Hosmer-Lemeshow χ2 test.) χ2 = 3.44, degrees of freedom = 4, p-value = 0.49. Sensitivity (cut-off > 2) = 0.37. Specificity (cut-off > 2) = 0.74. PPV (cut-off > 2) = 0.59. NPV (cut-off > 2) = 0.54.	No. TRST items were designed to be quickly and easily assessed.	English	Figure 1: https://onlinelibrary.wiley.com/doi/epdf/10.1197/aemj.10.3.224
47	ERA index	Risk of visits, emergency room visits/hospital admissions and hospital stay.	Age, marital status, length of hospital stay, history of diabetes, heart disease, stroke, chronic obstructive pulmonary disease (COPD), neoplasia and dementia	Table.	Hospitalized patients.	→30 day Rehospitalizations, →Hospitalizations, →ED	Any	Non-surgical	NI	Hospital	Self-explaining.	Does not involve subjective judgement.	Total score calculated based on 10 components. The range of the score varies from -7 to 32, patients with a score ≥ 16 have the highest risk of visits, emergency room visits/hospital admissions and hospital stay.	NI	NI	The area under the curve (AUC) for the primary outcome of combined hospitalizations and emergency room visits was 0.678. For hospital visits only, the AUC was 0.705. For emergency room visits only, the AUC was 0.640.	No.	English	Table 1. Table 3 guides how to transform total score to relative risk of emergency room visits and hospital visits: https://bmchealthservres.biomedcentral.com/articles/10.1186/1472-6963-10-338
48	Risk prediction model for PARAs	Assessment of 30 day risk of PARA	At least one hospitalisation in the 12 months preceding the index admission, cancer diagnosis, blood sodium <135 mmol/, Charlson score >1, length of stay >11 days, and the prescription of at least 15 different medications during the stay.	Table.	Hospitalized patients that discharged back to their place of residence.	→Rehospitalizations	Any	Non-surgical	NI	Hospital	Self-explaining.	Does not involve subjective judgement.	Scoring system, ranges from 0 to 10.5 points. Total points then transformed into three risk categories of PARA: low (0–1.5 points), intermediate (1.5–5 points), high (>5 points).	NI	NI	Area under the ROC curve of 0.696. The p-value of the Hosmer-Lemeshow goodness-of-fit statistic was 0.69. The C statistic for the level of risk was at 0.65.	Yes, requires specific data, laboratory analysis for blood sodium level.	English	Table 3 shows components with associated points. Rule to transform total points to risk classes is shown in text on page 4: https://pubmed.ncbi.nlm.nih.gov/28750417/
